# Supplementary material for: Study of Synthesis Pathways of the Essential Polyunsaturated Fatty Acid 20:5n-3 in the Diatom Chaetoceros Muelleri Using 13C-Isotope Labeling
Source: Biomolecules. 2020 May 21;10(5):797. doi: 10.3390/biom10050797 (PMC7277837; doi:10.3390/biom10050797)
Supplement: Supplementary file 1 [file biomolecules-10-00797-s001.zip]

Archive with 2 entries (2 files):
- Remize et al_SuppData.xlsx
- Remize et al_Supplementary Data.docx
