# Supplementary material for: Study of Synthesis Pathways of the Essential Polyunsaturated Fatty Acid 20:5n-3 in the Diatom Chaetoceros Muelleri Using 13C-Isotope Labeling
Source: Biomolecules. 2020 May 21;10(5):797. doi: 10.3390/biom10050797 (PMC7277837; doi:10.3390/biom10050797)
Supplement: Supplementary file 1 [file biomolecules-10-00797-s001.zip › Remize et al_SuppData.xlsx]

## Sheet: µgL-1
Samples	Fraction	Time	TMTD	iso15:0	iso17:0	14:0	15:0	16:0	17:0	18:0	20:0	22:0	24:0	14:1n-5	16:1n-11	16:1n-9	16:1n-7	16:1n-5	17:1n-7	18:1n-11	18:1n-9	18:1n-7	18:1n-5	20:1n-7	24:1n-9	16:2n-7	16:2n-6	16:2n-4	16:3n-4	16:3n-3	16:4n-1	16:4n-3	18:2n-6	18:3n-6	18:3n-4	18:3n-3	18:4n-3	20:2n-6	20:3n-6	20:4n-6	20:4n-3	20:5n-3	22:2n-6	22:5n-6	22:5n-3	22:6n-3
Cm1t0	PL	0	7.86007	6.46644	193.157	3330.05	64.5529	1895.89	7.24687	137.356	15.4972	46.8817	27.5381	29.0432	0.780433	7.86007	2993.96	74.2526	3.4562	24.5279	308.717	541.843	19.8453	4.73834	0	146.666	0.445962	354.651	387.039	8.02731	14.4937	10.7588	324.27	311.002	29.0432	9.8669	256.762	4.23663	29.322	430.52	48.4983	2710.89	14.215	2.50853	15.7759	362.009
Cm1t1/2	PL	0.5	8.22775	4.93665	192.036	3435.99	68.4549	2040.81	7.07587	155.751	15.0568	39.9869	0.0822775	29.2085	0.65822	1.56327	3267.65	77.7523	3.62021	17.5251	356.509	585.981	23.2845	4.44299	0	152.707	1.81011	401.761	437.717	14.7277	16.6201	14.6454	362.762	361.281	34.968	10.8606	326.148	5.10121	32.0882	505.925	60.7208	3353.63	15.4682	3.20882	20.9808	438.292
Cm1t1	PL	1	9.19201	4.07646	191.354	3424.46	66.9018	1967.17	6.31451	147.312	14.1477	43.3223	1.35882	29.8141	0.479583	5.99479	3105.7	76.1738	3.51694	23.8992	343.142	543.847	22.8601	5.43527	0	129.807	0.639444	374.474	360.726	7.67333	10.4709	14.3076	347.138	341.703	32.212	10.7906	292.626	4.47611	30.6933	470.471	53.9531	2919.94	16.4657	3.91659	19.2632	439.858
Cm1t2	PL	2	16.3755	5.80505	217.213	3810.28	79.9711	2350.79	7.01805	170.513	18.5415	44.5343	26.7726	42.0217	0.433213	6.84477	4219.49	92.9675	6.41155	20.4477	398.469	681.791	27.5523	7.71119	0	309.487	3.37906	497.415	1558.35	7.45126	39.3357	8.66426	393.184	381.487	36.9097	18.1083	439.625	6.23827	33.5307	556.072	66.9747	5182.79	20.361	3.29242	20.9675	461.458
Cm1t3	PL	3	3.88454	4.1479	154.657	2834	54.9103	1639.67	4.8063	122.33	12.4437	29.6279	0.329198	23.5048	0.0658397	1.64599	2484.07	57.9389	4.34542	19.0935	281.201	400.898	8.75668	3.09447	0	111.796	1.90935	291.933	299.9	6.45229	11.4561	12.3779	280.543	272.379	24.3607	8.36164	230.9	3.02863	22.5172	394.841	39.5697	2330.73	13.8922	2.56775	18.6985	332.425
Cm1t4	PL	4	15.2646	7.07802	230.163	3972.98	85.7037	2449.51	8.61301	166.547	17.9935	29.9323	0.255832	42.8092	0	15.0088	4372.93	92.9523	6.48108	23.5365	422.975	658.597	17.3113	6.31052	0	316.635	4.17859	507.912	1540.45	7.33385	40.1656	9.55106	410.013	393.299	37.4367	17.226	447.279	6.65163	32.0643	579.886	67.5396	5133.35	22.5132	4.26387	15.9469	493.926
Cm1t6	PL	6	5.87061	8.80591	254.23	3797.3	75.3394	2271.92	7.01211	155.245	18.9164	46.5572	29.2715	31.8806	0.0815362	7.82747	3596.32	83.0038	6.03368	25.1131	376.942	577.521	13.1273	2.60916	0	176.444	3.58759	422.439	483.265	9.13205	5.78907	8.72437	364.304	352.644	34.0006	10.7628	303.804	6.35982	30.5761	468.996	48.8402	2958.95	22.9932	14.1873	16.3888	415.264
Cm1t8	PL	8	7.88003	4.53699	258.29	3559.23	72.353	2320.15	6.68609	165.64	20.3766	57.8665	39.1614	28.4159	0.238789	1.59193	3521.26	75.6164	2.78587	22.4461	376.729	582.167	22.7645	5.49214	0	156.884	0	415.652	414.617	9.23317	4.05941	8.19841	372.112	367.337	35.3407	13.213	307.719	5.01456	31.9977	560.119	52.7723	3247.77	22.3665	3.82062	23.7993	490.233
Cm1t10	PL	10	5.86812	3.80635	283.414	3810.31	80.4884	2589.59	7.2955	161.215	20.1419	54.1612	30.2922	29.5785	0.475794	5.70952	3863.92	82.7881	6.66111	20.2212	393.719	601.879	16.7321	5.15443	0	169.383	2.29967	447.167	454.304	15.8598	3.80635	7.7713	385.869	395.067	36.874	13.3222	327.98	5.55093	30.8473	613.139	53.1303	3530.79	16.177	3.25126	15.1461	503.152
Cm1t12	PL	12	5.21379	3.14483	286.262	3836.36	76.9655	2529.68	7.77931	164.11	20.4414	50.731	0.0827586	27.7241	0.248276	5.95862	3766.26	80.6069	3.55862	20.3586	392.028	559.2	14.4828	4.55172	0	159.393	2.4	425.379	393.517	8.93793	5.13103	6.37241	370.179	380.772	35.2552	12.4966	314.566	2.89655	28.6345	594.29	50.2345	3288.25	18.7862	4.63448	12.7448	492.166
Cm1t14	PL	14	15.2999	1.80505	332.73	4194.67	93.6904	3106.31	8.76736	192.194	25.8723	43.6649	1.37527	39.2812	0.515727	11.5179	5204.37	95.1517	8.59545	19.7695	472.148	747.031	26.2161	8.85332	0	352.07	3.52414	588.874	1687.46	7.73591	47.7048	9.54095	429.343	445.159	44.7823	20.801	496.903	4.98536	34.2099	726.058	72.0299	5892.44	22.9499	4.89941	18.0505	593.344
Cm1t16	PL	16	10.0442	11.1204	321.127	3989.27	88.8193	2974.08	7.96361	178.284	22.5277	42.903	30.7783	32.5001	0.286977	9.75721	4586.46	86.667	6.17	19.9449	447.325	651.222	25.7562	5.0221	0	203.251	1.93709	523.518	605.234	17.4338	20.4471	8.75279	417.91	428.169	43.8357	16.2859	373.142	5.81128	35.0829	694.843	61.6283	4038.77	23.8191	6.38524	27.2628	536.001
Cm1t18	PL	18	15.8089	4.91468	364.669	4424.35	101.324	3367.13	9.74744	206.99	28.0956	52.0137	37.7611	38.1706	0.491468	13.2696	5480.6	96.6553	8.0273	26.5392	505.72	776.273	28.4232	9.09215	0	355.331	6.14334	646.935	1674.1	8.43686	48.5734	12.2867	456.491	467.304	49.3925	20.8874	519.809	8.27304	38.8259	766.526	76.5051	6079.21	27.7679	4.66894	24.2457	586.567
Cm1t20	PL	20	13.1095	10.3886	364.345	4316.15	97.6203	3306.48	9.3168	203.733	28.8574	54.3343	38.6689	35.7007	0.577147	7.50291	5353.37	93.168	8.57476	23.1683	530.398	780.303	21.7667	7.58536	0	338.95	1.97879	653.908	1562.01	9.4817	44.4403	10.4711	446.547	446.217	47.9032	20.365	480.434	4.36983	35.7831	693.566	74.2046	5588.43	30.6712	4.20493	19.5406	560.987
Cm1t22	PL	22	12.2505	1.77311	371.788	4335.73	102.115	3446.51	9.91327	210.677	28.2891	60.2856	7.25361	34.5756	0.402979	9.75208	5508.72	92.0403	7.73719	22.0026	550.146	798.22	30.3846	9.18791	0	354.379	0	696.992	1673.33	9.4297	49.647	9.4297	483.413	484.783	50.0499	21.1161	536.848	5.39991	38.4442	762.274	80.4345	6192.89	25.2265	16.7639	22.6474	551.678
Cm1t24	PL	24	14.7331	5.40214	374.957	4022.14	97.7295	3321.33	10.2313	215.676	27.2562	31.5943	22.0996	33.8861	0.654804	15.306	5224.77	89.1352	8.75801	26.847	572.79	827.181	20.8719	7.53025	0	338.288	0.736655	685.744	1567.11	9.33096	46.1637	11.9502	455.335	443.466	50.5018	19.8078	457.626	5.72954	35.3594	678.132	68.3452	5626.57	22.8363	4.41993	24.8007	537.021
Cm2t1/2	PL	0.5	8.52353	4.78941	175.666	3388.55	68.4318	1999.94	6.98118	147.822	14.5306	42.6988	0.243529	30.6847	0	6.73765	3309.4	76.4682	4.30235	17.6153	348.572	565.962	21.5118	6.16941	0	164.382	4.38353	391.839	496.556	13.0694	15.8294	15.3424	372.762	364.564	35.0682	12.9882	317.075	5.76353	35.88	545.506	63.0741	3475.73	13.7188	16.3165	18.9953	488.439
Cm2t1	PL	1	8.68794	5.92359	185.527	3298.57	65.3175	1901.79	7.26628	145.562	16.1122	43.8346	22.5097	31.2766	0.394906	8.13507	3109.18	74.5583	2.29046	19.9823	337.882	514.958	12.637	4.42295	0	155.988	3.71212	372.239	431.317	7.34526	15.3224	15.7963	339.303	322.875	32.6193	11.1364	263.324	5.60767	30.8027	445.849	50.0741	2818.76	16.1122	2.5274	26.4587	389.141
Cm2t2	PL	2	8.16518	5.3584	205.831	3764.06	76.5485	2280.89	7.39969	156.244	17.1809	43.5476	20.4129	34.4468	0.170108	1.36086	3658.85	83.523	4.76302	18.2866	387.251	599.8	23.3048	4.84807	0	173.085	2.38151	437.858	473.07	15.82	4.16764	7.91002	413.022	396.947	37.849	11.4823	325.331	32.9159	34.2767	589.169	56.4758	3606.97	199.111	4.84807	20.3279	501.138
Cm2t3	PL	3	11.1863	3.70075	217.419	3886.54	79.5661	2423.74	8.24257	160.982	17.5785	57.1092	31.3722	35.4094	0.841079	0.672863	3939.44	85.8741	4.12129	20.9429	414.988	647.715	28.5126	4.45772	0	195.383	3.02788	455.612	597.082	15.1394	7.56971	15.2235	435.174	406.409	39.2784	15.8964	330.208	5.2988	35.3253	622.735	57.5298	3790.83	22.1204	3.53253	17.2421	505.741
Cm2t4	PL	4	9.44599	5.22903	217.511	3818.63	78.0138	2355.76	7.50619	151.22	17.5426	35.2538	0.674714	36.0128	0.168678	4.97601	3953.06	83.7488	4.80733	24.8801	389.816	591.133	14.928	6.15676	0	195.498	3.37357	438.901	654.725	8.68694	21.5908	14.8437	399.177	373.201	36.4345	12.9882	307.585	4.97601	28.6753	578.989	49.2541	3498.98	21.5065	3.12055	12.3979	458.637
Cm2t6	PL	6	7.96571	4.7321	237.946	3562.17	73.1899	2338.21	7.65024	151.191	18.2975	39.4342	18.3763	29.339	0.315474	7.41363	3661.94	79.3416	4.33776	19.0073	385.036	597.901	15.2216	4.02229	0	162.942	1.18303	417.45	433.855	14.2752	2.44492	6.86155	396.314	380.619	36.1217	12.3035	286.608	0.552079	29.6545	576.528	48.2675	3251.82	19.3228	4.02229	24.2915	469.977
Cm2t8	PL	8	7.78644	4.01881	271.772	4128.99	83.474	2670.5	7.61899	159.915	21.0987	54.9237	33.0714	31.4807	0.334901	7.03291	4092.15	84.981	6.19566	22.7732	405.9	580.801	14.4007	5.44214	0	186.875	3.34901	434.199	542.288	8.62369	4.01881	11.6378	409.751	405.062	35.6669	13.4798	307.857	5.86076	29.4713	650.796	45.1279	3410.04	22.9407	7.87017	11.5541	446.925
Cm2t10	PL	10	12.7887	7.13381	301.012	4286.63	90.4775	3041.79	8.61277	176.953	22.9674	48.5447	22.6194	40.1059	0.956974	5.21986	5195.41	94.9144	7.82979	23.2284	437.598	691.892	17.7475	8.52577	0	348.861	4.95887	539.124	1644.34	8.43877	44.3688	9.22175	443.949	446.994	41.8459	19.8355	457.782	5.56785	33.8421	758.793	61.9423	5607.78	25.7513	4.87187	14.7026	522.073
Cm2t12	PL	12	8.26242	4.21911	291.47	3850.46	84.2064	2883.23	9.49299	171.225	25.842	66.6268	2.19745	31.8191	0.175796	5.53758	4593.2	85.6127	6.59236	21.0076	446.434	659.236	17.4917	6.59236	0	214.559	1.84586	494.427	730.433	17.9312	12.7452	6.68025	430.613	435.711	38.1478	16.1732	362.228	6.41656	33.0497	743.354	58.9796	4224.21	19.7771	4.7465	18.8102	571.601
Cm2t14	PL	14	5.88645	4.80865	323.838	3955.86	81.9958	2771.19	8.12496	169.546	24.8723	65.7459	1.82397	27.2767	0.911986	1.65816	4025.17	79.8402	3.97957	25.5356	426.643	623.384	17.3277	6.96425	0	162.251	2.65305	445.215	376.236	9.70021	3.48213	7.71042	417.026	423.493	39.4641	13.4311	326.491	6.71553	33.246	707.784	53.8071	3593.72	21.3902	5.72064	16.0012	544.953
Cm2t16	PL	16	5.78474	1.15695	269.024	3353.04	74.9974	2457.08	8.37085	150.88	21.4376	51.5862	31.5779	24.5001	0.272223	7.82641	3648.88	69.1446	5.3764	18.307	371.176	542.54	22.5264	5.24029	0	154.827	0.680557	408.607	429.636	15.3806	13.2028	6.32918	348.581	357.565	35.3209	11.7056	297.472	5.30835	26.814	593.31	47.1626	3239.25	18.375	5.58057	17.6945	435.148
Cm2t18	PL	18	16.4468	11.5706	375.218	4487.08	101.491	3468.53	10.6615	211.577	29.505	36.6127	30.1662	39.0921	0.165294	8.76059	5710.25	94.5483	7.68618	20.9924	510.015	777.544	28.5959	9.83501	0	370.59	3.96706	659.111	1748.15	9.00853	48.1006	9.00853	473.32	476.213	50.9106	21.7362	528.446	7.68618	37.0259	808.371	77.0271	6313.74	29.1744	6.36383	28.8438	582.827
Cm2t20	PL	20	13.1584	8.33639	370.234	4356.58	100.2	3414.41	10.6248	199.256	27.2159	40.7829	27.5428	33.9177	1.14421	9.97098	5548.28	91.7821	8.41812	24.8457	525.847	789.669	32.2014	9.80752	0	353.561	2.94226	659.065	1653.47	9.15369	47.8117	10.4614	460.136	457.031	47.6482	19.2881	489.722	4.57684	36.6147	754.852	73.5564	5912.63	26.3986	5.23068	28.1966	553.962
Cm2t22	PL	22	12.9487	4.62452	342.887	3937.99	94.5925	3153	10.258	199.611	31.2786	72.1426	32.2035	32.1194	0.0840823	6.89474	5132.13	83.4096	9.66946	13.1168	539.388	793.148	30.5219	6.39025	0	334.563	3.27921	642.473	1517.94	18.5822	41.2003	6.81066	443.618	424.952	48.4314	19.5071	452.447	6.81066	32.6239	643.397	69.1997	5426.84	24.1316	3.27921	14.4621	515.34
Cm2t24	PL	24	14.0216	3.86803	366.335	4282.79	103.067	3445.21	10.3147	208.068	30.1384	51.332	30.1384	33.9258	0.483504	12.007	5454.08	88.6423	8.5419	25.3034	561.67	795.525	30.6219	9.67007	0	333.779	2.25635	689.557	1534.32	9.42832	47.9474	11.3623	482.617	466.5	54.7971	20.9518	492.61	3.94861	37.1492	728.962	75.7489	5808.09	21.6771	6.20496	25.3839	563.926
CmTt0	PL	0	8.34523	4.06698	173.507	2748.8	57.4659	1563.41	6.81351	103.734	9.82413	36.0746	3.48598	25.4054	0.369725	5.5987	2559.61	64.1738	3.27471	14.9475	237.575	406.434	18.9088	3.5388	0	138.383	0.528179	311.15	371.891	5.96842	10.9861	7.28887	263.139	246.818	23.8737	9.40159	241.008	0.686633	25.9864	301.537	48.0643	2447.69	13.6798	6.86633	14.3665	305.816
CmTt1/2	PL	0.5	12.1991	1.61121	213.715	3697.32	80.733	2153.9	7.5957	132.177	13.8104	35.7343	24.8011	39.6472	0.172629	6.61746	3937.33	88.6165	5.8694	18.5289	288.694	545.969	25.8369	8.11359	0	305.669	5.00625	444.981	1381.04	6.61746	35.8494	9.37953	349.862	346.065	32.9147	17.7233	409.189	4.83363	34.8136	470.013	70.663	4796.8	20.3127	2.58944	19.0468	439.687
CmTt1	PL	1	9.55937	5.10312	204.197	3283.25	72.2344	2002.44	7.33125	127.794	10.7094	33.4937	0.215625	32.775	0.359375	6.9	3398.54	79.4937	4.38437	15.7406	308.775	536.834	22.3531	5.96563	0	194.925	2.65937	405.159	612.016	12.7219	20.9875	7.7625	343.634	331.2	30.7625	12.7219	330.481	3.01875	32.6312	435.922	63.3937	3578.08	15.2375	17.0344	19.6937	482.928
CmTt2	PL	2	1.59562	0.50388	146.965	2458.68	55.8466	1639.88	7.97809	115.22	10.8334	34.1798	0.33592	20.5751	0	0.33592	2527.38	57.4423	3.52716	16.544	290.99	450.468	12.597	0.50388	0	122.275	1.42766	282.424	340.287	13.9407	5.62665	4.03104	282.844	267.056	24.1022	10.4135	259.414	3.52716	25.11	375.222	48.9603	2662.58	15.4523	18.1397	13.5208	400.752
CmTt3	PL	3	3.75908	2.33898	157.881	2274.24	53.546	1522.26	5.26271	101.077	8.43705	36.2542	2.33898	21.1344	0.918886	0.918886	2452.34	54.5484	4.59443	12.6138	282.349	384.094	10.8596	4.34383	0	131.651	0.918886	298.722	376.493	13.5327	11.1102	8.52058	262.801	240.665	22.5545	10.0242	236.571	2.42252	22.3874	325.286	40.5981	2504.47	14.2845	8.68765	13.8668	356.946
CmTt4	PL	4	1.56351	5.01968	218.233	2959.64	62.7048	1780.18	6.58318	114.054	11.1091	36.9481	1.48122	23.2057	0.329159	0.493739	2676.56	64.2683	4.77281	9.95707	316.733	441.814	13.4132	4.11449	0	123.106	1.15206	333.356	213.46	8.31127	5.43113	6.00716	323.893	298.383	28.6369	10.0394	262.258	5.43113	29.542	394.991	51.1843	2632.78	17.5277	4.93739	19.0912	445.352
CmTt6	PL	6	4.57388	1.01642	207.18	3031.04	67.8459	1877.33	6.86083	116.126	9.99478	32.2713	10.4183	23.2929	0.0847015	0.931717	3002.59	66.3213	5.3362	17.1097	309.076	418.002	9.91008	5.75971	0	155.343	1.01642	349.479	413.936	12.1123	16.0086	9.23247	300.182	287.308	26.4269	11.35	282.226	1.43993	25.4952	408.431	46.9247	2833.94	29.6455	14.8228	14.5687	342.618
CmTt8	PL	8	9.05178	5.55811	277.826	3727.11	87.6594	2390.78	9.13119	147.449	16.8331	55.7399	32.3959	33.1899	0.873418	4.7641	4054.8	84.4039	6.27273	21.5178	363.739	569.23	16.9919	6.35213	0	238.284	1.50863	486.494	799.177	8.01956	22.7089	7.54315	346.667	328.643	31.5224	15.4039	339.998	3.97008	34.3809	476.648	63.7595	3733.23	20.8032	3.49367	21.8354	440.997
CmTt10	PL	10	7.68872	3.17578	268.102	3315.18	79.9794	2287.73	8.02301	138.313	15.9625	43.7087	0.752157	27.5791	0.501438	8.27373	3749.42	80.5644	6.76942	20.0575	377.249	552.919	15.9625	5.2651	0	194.976	4.01151	465.418	502.608	16.9653	5.01438	9.19304	355.353	342.064	31.9249	13.8731	334.459	4.09508	36.7721	516.983	71.8728	3690	17.8846	3.00863	18.7204	523.251
CmTt12	PL	12	10.0303	2.9255	299.822	3772.64	90.2726	2515.68	9.19443	156.64	15.129	36.527	1.67171	30.0909	0.835857	10.8661	4154.13	86.344	7.0212	25.5772	393.605	593.876	16.6336	6.10176	0	216.32	2.67474	522.578	582.258	10.699	8.27498	9.19443	377.222	365.353	35.6075	15.0454	356.577	4.17929	37.0285	538.961	79.4064	3878.96	20.4785	4.0957	25.7444	544.143
CmTt14	PL	14	8.17489	4.4378	280.204	3533.11	88.3667	2532.74	9.65416	147.226	16.1941	49.0494	0.700705	26.6268	0.389281	6.22849	3902.62	79.8804	5.29422	17.9069	395.743	569.128	19.0748	6.3842	0	196.275	3.58138	494.854	489.092	21.8776	5.6835	7.39633	383.208	376.668	33.4781	15.1041	357.593	4.67137	39.9402	578.315	74.8976	3985.77	20.554	4.12638	21.4104	577.225
CmTt16	PL	16	11.1604	3.13135	322.368	4036.46	96.2688	2776.06	11.2407	175.677	19.7516	50.3424	33.6419	28.6639	0.642327	8.02909	4166.38	85.7507	6.02182	22.5617	429.556	602.102	19.4304	6.1824	0	200.808	1.04378	529.519	469.14	9.39404	17.0217	5.94153	407.316	402.017	35.4083	15.4159	368.616	6.1824	43.8388	608.766	73.3056	4030.44	27.5398	18.3063	32.9193	568.941
CmTt18	PL	18	13.7174	5.86707	306.079	4204.37	105.938	3079.55	10.8251	176.177	20.824	62.8024	40.4084	34.376	0.495808	2.06587	5309.28	93.3772	8.34611	14.1305	463.911	698.016	29.7485	10.6599	0	403.671	6.36287	689.091	1858.54	17.7665	42.7222	7.27186	432.18	438.543	39.0862	22.6419	518.368	6.03234	45.1186	697.354	89.9892	6481.46	28.3437	2.39641	25.0383	605.713
CmTt20	PL	20	15.9287	3.16906	312.653	4268.64	107.915	3162.47	10.7581	173.131	21.7664	55.7087	5.33736	33.7755	0.166793	9.0068	5245.54	92.3197	8.33963	24.1015	471.106	691.272	21.683	10.5079	0	395.465	5.08717	679.513	1855.57	9.50718	46.5351	9.84076	430.241	438.247	37.3615	22.0166	513.554	4.83698	43.4495	680.597	85.4812	6278.24	26.7702	2.2517	19.7649	547.413
CmTt22	PL	22	15.2248	7.81593	279.419	3681.47	97.1292	2934.47	10.2584	164.053	18.8885	42.4177	23.692	30.7752	0.488496	10.7469	4858.98	81.4159	8.14159	20.7611	458.209	641.232	18.6442	9.2	0	367.512	2.76814	659.795	1779.26	8.22301	45.1044	10.4212	411.476	413.919	36.4743	21.0867	482.064	6.10619	40.0566	653.119	80.846	6018.1	23.5292	4.15221	29.0655	569.016
CmTt24	PL	24	16.8601	1.51741	329.362	4593.79	120.803	3640.18	12.4765	202.574	24.2786	44.1735	27.6506	33.383	0.758705	12.4765	5792.88	98.8845	10.7062	23.0984	538.933	798.832	22.3396	12.898	0	423.189	0.252902	788.8	2022.03	10.2847	52.5192	11.8864	499.396	515.414	44.0892	25.3745	577.88	5.90104	49.3158	765.449	96.5241	7014.06	22.5925	4.46793	21.5809	657.797
Cm1t0	NL	0	24.6429	31.7655	22.4324	4258.22	139.097	5562.24	9.41505	199.353	11.1343	31.1925	95.7879	65.9872	13.3448	31.6018	8198.05	110.197	176.266	19.8125	552.377	132.384	6.30399	0	43.8823	277.785	181.014	273.773	1035.74	14.9003	23.8242	32.5024	240.698	187.155	21.6955	13.2629	379.058	10.4794	21.6955	357.199	31.7655	3217.65	48.467	4.83033	28.0814	143.436
Cm1t1/2	NL	0.5	27.6672	42.7095	28.0701	5376.69	166.003	5975.43	10.073	270.091	12.4905	45.127	156.87	92.5372	16.9226	38.1431	9399.98	150.289	240.274	15.9825	813.361	158.616	7.65547	0	76.2861	312.531	219.457	322.873	1313.12	17.0569	19.6088	44.1869	333.752	206.026	30.219	9.13285	463.761	13.4307	20.4146	390.832	26.0555	3998.84	50.7679	28.2044	33.9796	212.07
Cm1t1	NL	1	45.7178	63.42	31.4021	6081.39	191.03	6801.33	12.1606	316.022	15.2393	45.4099	96.0535	113.294	18.6258	66.4986	10655	166.093	280.772	10.6213	893.113	178.253	7.2348	0	22.4741	359.123	243.366	364.819	1513.77	18.01	27.8617	54.7998	370.976	232.591	36.0201	15.5471	524.292	13.6999	23.5516	449.635	29.0931	4585.48	57.4166	6.00335	25.5527	142.695
Cm1t2	NL	2	44.3768	66.3454	27.5341	5802.52	178.532	6579.33	10.6914	288.815	16.1104	49.0634	93.0008	98.2733	15.671	73.3754	9765.38	150.998	261.574	21.0899	842.573	85.9708	8.93393	0	21.2364	203.577	227.449	272.412	331.434	17.282	18.7466	56.5328	340.515	211.339	30.7562	5.41894	389.139	12.4489	24.1656	410.668	24.8979	2473.09	47.3059	8.3481	6.59061	123.464
Cm1t3	NL	3	31.6443	41.9866	28.094	5152.62	167.174	6222.04	10.9597	331.879	14.6644	47.2349	89.0671	87.6779	15.1275	44.7651	9405.3	143.094	248.215	14.9732	856.711	153.128	4.78523	0	17.906	317.523	218.268	324.933	1291.4	16.9799	19.4497	39.2081	320.456	207.154	29.9463	10.651	467.718	13.5839	21.9195	371.705	20.0671	3934.7	38.1275	1.38926	21.302	123.953
Cm1t4	NL	4	40.2942	53.0187	24.3886	5390.63	172.992	6534.63	9.2404	289.785	11.5126	44.5357	93.3128	83.4665	14.0878	57.5631	9453.68	141.333	258.883	19.2382	825.273	86.4962	4.09001	0	18.1778	200.865	226.92	260.397	323.717	19.6926	11.8156	44.8386	322.959	208.894	1.51482	27.7212	380.977	3.78705	22.7223	405.971	14.0878	2448.86	43.6268	0.454446	10.3008	122.246
Cm1t6	NL	6	35.706	55.4583	29.9323	6274.69	200.562	7652.64	14.1305	299.323	21.4236	50.5962	104.383	98.3055	16.4096	52.8753	11511.5	169.11	304.489	14.4344	906.325	184	6.22956	0	12.9149	378.028	251.158	397.932	1437.81	23.8547	24.7663	48.9249	368.456	258.299	31.7556	18.2329	527.993	11.2436	25.9818	537.11	34.1866	4736.44	40.5681	7.90091	12.9149	152.092
Cm1t8	NL	8	28.7177	42.9989	29.8043	6304.69	206.457	8178.79	15.3678	319.465	12.7289	51.0709	104.004	107.575	21.2666	38.6524	12157.7	171.375	280.346	20.18	881.71	198.229	9.46907	0	6.05399	410.895	260.166	407.17	1574.66	20.0247	24.5264	48.7424	374.882	279.26	33.3746	19.7143	567.213	9.6243	26.6997	546.412	20.6457	4984.76	55.4173	4.50169	22.9741	158.956
Cm1t10	NL	10	54.8967	70.0615	45.3429	8477.75	257.044	9066.6	18.0462	399.593	22.444	62.4791	130.569	136.787	27.2967	70.6681	14552.9	230.202	410.057	26.2352	920.657	237.026	9.55385	0	18.956	469.958	358.042	497.862	1849.81	37.6088	48.6791	68.0901	505.899	310.424	48.9824	23.0505	614.934	16.9846	29.1165	576.567	36.244	5678.17	65.2088	0.606593	17.2879	183.191
Cm1t12	NL	12	24.0127	39.2403	34.7013	5780.04	193.712	7992.29	12.592	337.35	10.9814	47.879	114.207	92.0976	17.7167	33.8228	11417.6	150.958	227.389	14.7883	838.835	182.292	8.78515	0	15.0812	386.693	266.336	385.814	1454.38	21.9629	45.9756	40.2653	331.493	262.383	27.8196	18.4488	539.554	12.0064	25.4769	472.202	27.0875	4434.89	51.3931	4.68541	17.7167	155.644
Cm1t14	NL	14	50.557	76.941	37.8809	6621.64	222.421	9353.19	14.887	333.706	13.7079	49.3778	98.3135	107.01	21.9621	75.9092	12628.3	167.148	240.109	27.5632	851.362	121.602	6.33805	0	7.51722	276.958	300.247	348.298	378.367	23.2887	28.0053	63.2331	369.228	303.637	30.9533	8.549	488.325	13.2657	30.2163	542.272	40.6814	3069.09	44.6611	4.2745	13.5605	151.081
Cm1t16	NL	16	41.5715	55.6978	33.2303	6180.03	214.854	9267.9	13.1845	343.335	10.6283	46.8184	98.0765	89.4662	21.3912	61.7519	12514.4	162.923	226.02	27.9834	820.533	162.519	6.59225	0	11.9737	392.441	298.535	404.28	1360.56	23.9474	46.1457	59.0612	357.461	307.01	31.4814	19.5077	589.805	7.39946	26.9071	537.874	18.835	4656.55	42.3787	3.09432	12.1082	166.959
Cm1t18	NL	18	35.0576	49.4562	35.5271	6839.2	242.586	10566.7	16.2767	371.234	16.2767	55.4035	108.616	92.3391	26.9192	49.4562	13639.4	174.975	239.299	28.0147	864.231	134.752	10.6425	0	13.6161	296.111	321.622	377.651	441.819	25.5106	39.1267	56.6555	395.806	338.681	31.9274	15.8072	548.87	11.5815	28.3278	584.71	14.8682	3380.71	17.5288	4.69521	13.9291	168.871
Cm1t20	NL	20	37.0903	51.0555	33.6366	6842.94	249.721	10739.5	18.4701	371.354	16.518	55.1099	126.137	96.7051	27.4799	51.6561	13618	170.135	238.009	27.9304	856.531	135.447	7.65832	0	12.3134	215.334	298.074	388.472	504.999	28.6812	5.25571	53.4581	394.028	342.522	33.1861	16.9684	571.671	13.5147	29.2818	595.397	17.5691	3536.34	54.8096	4.65506	28.2307	174.039
Cm1t22	NL	22	41.585	54.4601	45.1367	7308.6	270.524	11749.8	19.3866	381.812	18.6466	58.3078	145.029	95.1571	26.7861	56.2359	14578.9	177.439	260.905	29.1539	900.515	143.254	9.02735	0	11.8391	318.769	322.617	420.586	440.86	30.7818	34.0375	58.7517	412.594	361.094	31.6697	10.9512	587.813	16.4268	30.4858	587.665	21.0145	3395.61	52.9802	3.84772	27.23	174.331
Cm1t24	NL	24	46.8057	54.4787	55.3995	7564.87	286.359	12561.6	21.638	413.885	20.8707	64.4537	115.863	113.101	26.5488	54.6322	15407.2	180.931	266.255	32.8407	906.802	159.446	8.44037	0	8.44037	343.6	323.189	469.745	514.095	32.0734	21.945	51.7164	451.79	394.088	1.22769	37.7515	623.359	14.4254	34.0684	651.75	20.5638	3714.22	57.548	5.5246	20.5638	187.53
Cm2t1/2	NL	0.5	23.3317	41.7225	25.1159	4889.63	151.656	5522.2	9.74441	275.726	15.3715	43.5067	94.2874	89.8956	18.5281	30.6057	8636.29	133.54	223.023	15.7832	781.611	129.697	6.72501	0	8.64644	286.98	219.867	281.078	1143.25	17.2929	15.7832	35.1348	313.056	188.026	29.5077	9.88165	414.343	10.0189	18.5281	384.424	19.7633	3689.97	50.2317	39.3894	22.2337	115.835
Cm2t1	NL	1	40.3939	54.3648	27.7898	5791.98	176.61	6350.2	11.5411	297.943	19.7414	47.2275	90.9623	109.033	20.197	54.0611	10040.5	156.109	258.612	13.6671	847.665	167.043	8.20028	0	31.4344	339.248	252.083	337.122	1373.39	19.7414	22.9304	55.2759	349.423	210.777	32.3455	17.7673	468.327	11.3893	21.5637	466.808	21.7155	4393.07	52.0869	3.189	0.455571	135.305
Cm2t2	NL	2	35.7802	49.0814	27.7995	5302.66	165.201	6011.08	9.57687	252.723	13.5672	43.761	92.0443	98.5619	18.3557	52.2737	9436.41	140.727	241.949	12.9022	770.938	155.358	6.11855	0	3.45831	335.988	245.673	317.5	1356.99	16.6265	23.5431	45.0911	321.357	205.105	29.9277	15.9614	443.994	9.17783	20.7499	441.068	23.8092	4225.53	48.1504	4.12337	9.31084	117.184
Cm2t3	NL	3	33.4344	43.8243	27.8398	5557.83	175.963	6578.84	9.85714	289.054	11.9884	48.4865	92.3108	88.3147	18.5154	40.361	10042.6	146.658	248.027	20.1139	793.633	143.461	7.19305	0	13.5869	341.004	258.55	319.158	1306.07	21.8456	18.7819	44.0907	341.004	222.585	30.3707	16.5174	458.757	11.4556	26.7741	471.411	37.6969	4321.42	43.6911	3.59653	28.3726	128.676
Cm2t4	NL	4	45.1769	58.6166	29.956	5651.64	180.869	6958.37	9.22969	314.619	10.8489	44.6911	96.183	89.868	21.6979	63.1505	10329.3	150.428	262.641	11.8205	843.626	129.054	9.71546	0	14.5732	344.251	281.586	317.372	1271.75	20.0786	23.641	55.702	351.376	238.676	31.8991	9.22969	488.688	10.3632	25.746	486.583	27.6891	4398.19	48.7392	4.21003	23.1552	146.865
Cm2t6	NL	6	31.3038	47.2256	29.9545	5745.2	184.72	7283.54	11.7389	283.758	20.5094	42.9078	87.5698	90.1335	23.4779	48.44	10886.9	149.908	240.041	18.6204	773.286	171.227	8.9054	0	12.5485	373.487	272.424	344.207	1406.24	20.7793	23.7477	48.3051	352.168	256.772	30.6292	19.0252	489.797	10.7944	29.01	547.817	13.8978	4650.37	44.3921	0.674652	20.9142	151.797
Cm2t8	NL	8	41.0178	56.3049	26.7902	5870.85	191.77	7811.4	14.0762	316.942	13.6222	46.7694	90.9657	103.68	25.1253	58.5753	11359.8	153.779	238.993	18.1629	853.504	164.677	6.05429	0	11.3518	375.669	291.968	361.441	1373.42	23.0063	20.7359	57.0617	351.754	267.146	31.6337	19.2224	517.945	11.2004	28.3038	510.831	16.3466	4518.01	48.4343	4.54072	13.1681	149.39
Cm2t10	NL	10	39.2616	52.1931	31.7832	6320.66	205.968	8774.82	13.0872	307.705	13.0872	50.0119	104.698	89.4293	24.3048	53.1279	12041.6	160.942	230.273	22.1236	916.884	120.901	6.69941	0	18.8518	250.215	297.578	316.274	356.782	25.2396	32.718	50.1677	372.986	291.035	31.4716	13.5546	447.77	15.4242	30.381	535.018	14.6452	2974.85	55.7765	4.67401	12.464	155.956
Cm2t12	NL	12	26.3852	38.4023	33.8306	5571.07	185.219	7817.61	13.3232	285.535	12.8008	43.4965	89.8665	76.9352	24.1647	35.7899	10886.4	138.849	200.11	21.2911	719.324	139.372	7.05348	0	10.319	340.004	288.278	328.901	1129.6	21.8135	27.2996	41.2759	325.766	272.473	28.2139	9.1434	486.69	11.7558	27.4302	507.067	26.3852	4058.49	45.1945	5.2248	11.6252	151.389
Cm2t14	NL	14	58.9188	68.1009	36.7286	6531.87	220.678	9595.8	16.987	353.513	22.3432	48.6654	95.9534	103.299	29.995	92.1275	13485.1	166.809	230.319	20.5068	835.269	226.493	7.65179	0	16.3748	461.097	344.637	455.741	1713.85	23.2614	39.7893	66.8766	390.7	336.985	35.0452	23.2614	626.375	10.8655	30.7602	634.945	19.8946	5441.95	41.1666	3.51982	13.008	186.245
Cm2t16	NL	16	30.9057	53.3352	31.8186	5939.38	211.124	9001.13	16.5613	329.27	14.4748	46.9454	89.3267	95.9773	24.7768	41.4685	12143.6	148.269	199.257	24.1247	764.558	179.175	8.08505	0	9.64989	381.953	296.539	401.253	1335.99	21.3863	34.4266	51.1184	355.22	311.796	30.2537	20.6038	554.347	9.25868	29.8625	574.69	43.8157	4597.65	46.5542	3.65131	10.9539	163.787
Cm2t18	NL	18	14.1691	13.5725	37.5855	6763.31	238.638	10599.9	17.8979	353.035	15.064	52.9479	134.681	103.211	31.023	99.0349	13633.7	167.942	242.218	26.9959	840.752	136.919	6.26425	0	15.064	293.525	341.7	370.635	397.631	29.3823	27.8908	69.5034	403.299	356.466	33.4093	16.8538	535.743	11.3353	29.5315	631.347	37.5855	3306.48	42.2091	4.47447	24.1621	181.067
Cm2t20	NL	20	40.0355	61.3493	46.084	7117.67	258.214	11533.7	19.8737	376.881	20.3058	58.6131	108.729	94.6162	27.7944	55.1568	14441	172.095	231.284	27.7944	888.125	149.917	8.64075	0	11.665	311.643	320.284	395.026	425.269	30.2426	36.1471	57.605	424.837	378.609	33.987	18.0016	555.024	12.8171	35.1391	666.058	15.8414	3468.83	44.3559	0.288025	15.4093	180.592
Cm2t22	NL	22	50.9058	63.8665	48.4074	7416.63	276.547	12239.6	21.0806	418.021	17.6453	58.5573	133.198	97.9078	29.0444	75.2656	15026	175.984	242.818	28.8883	905.53	155.684	9.05686	0	12.9607	323.861	326.203	437.228	483.761	31.3867	30.6059	69.8003	431.606	386.322	37.1644	21.0806	583.855	13.5853	31.699	712.057	16.0837	3736.74	50.7496	4.37228	21.8614	185.197
Cm2t24	NL	24	42.0105	54.9254	42.9012	7267.67	281.604	12627.2	21.5248	472.507	24.1969	63.5353	119.203	99.1626	31.4708	60.2695	15103.9	171.753	250.727	28.5018	923.489	157.354	8.75837	0	27.0173	228.46	304.613	423.519	505.61	33.1037	11.5789	54.48	446.825	401.104	38.2993	19.8919	631.79	15.1416	34.4397	700.224	50.7689	3839.88	48.6906	0.593788	37.2602	206.49
CmTt0	NL	0	23.1818	32.2403	14.6104	3343.83	131.494	4325.55	9.15584	184.675	14.8052	31.0714	64.4805	49.3831	15.3896	29.1234	6808.44	88.7338	154.383	12.3701	509.61	101.006	3.8961	0	11.1039	250.032	195.292	258.604	970.13	13.2468	12.4675	32.3377	185.357	131.396	17.4351	10.1299	324.545	0.584416	12.5649	227.727	12.2727	2748.8	30.5844	0.38961	8.27922	90.6818
CmTt1/2	NL	0.5	34.5014	47.2421	25.0304	4223.72	144.094	4835.72	11.3877	239.819	15.334	40.1389	117.711	67.5371	14.5447	46.9039	7324.9	117.034	248.388	7.89248	634.894	63.2526	3.72074	0	49.0461	175.777	216.367	222.004	348.171	16.1232	25.4814	45.8891	249.853	138.457	26.0452	7.66698	316.714	8.34348	17.2507	203.851	17.2507	1908.29	36.6437	1.353	24.0157	149.957
CmTt1	NL	1	31.7785	40.9064	18.8192	4223.95	147.736	4829.44	10.4802	239.353	13.7482	38.4272	81.9255	78.7702	14.537	37.3003	7543.8	116.859	233.831	3.3807	657.207	100.97	5.18373	0	33.5816	273.836	210.617	262.117	1118.22	15.2131	20.0588	42.146	256.482	153.033	26.2567	12.2832	397.57	9.24057	14.6497	266.737	21.9745	3372.69	39.6668	11.8324	19.4953	130.269
CmTt2	NL	2	16.7724	22.0475	12.7145	3683.97	129.851	4356.76	10.0093	234.948	6.62779	33.8152	66.9542	63.8432	5.95148	21.777	6713.95	100.228	160.825	6.222	722.158	107.397	7.84514	0	11.3619	221.016	150.545	236.707	865.4	12.0382	9.46827	13.6614	224.804	129.309	20.4244	2.4347	360.335	9.46827	11.903	201.674	15.6903	2589.57	34.7621	7.57461	14.6082	89.4075
CmTt3	NL	3	27.7557	40.2119	8.39441	3526.73	125.375	4172.83	9.61295	218.661	7.44665	31.9529	55.7822	61.7395	4.1972	42.3782	6474.66	99.7851	179.261	9.20677	705.672	98.025	4.1972	0	7.71744	237.481	185.083	235.72	974.97	12.3208	15.7057	37.3687	213.516	124.562	21.3922	10.6961	356.898	9.07138	13.404	231.659	15.9765	2894.99	31.0052	3.52024	17.3304	70.9463
CmTt4	NL	4	48.9592	59.839	21.3063	5053.07	181.028	5851.99	12.2398	307.506	20.7019	42.3104	84.3186	88.7008	19.0397	79.9365	9459.4	137.207	239.054	9.21763	806.316	158.966	3.4755	0	14.2042	388.198	255.071	374.296	1674.59	21.3063	33.2439	61.199	282.422	174.833	28.1062	17.8308	496.543	13.902	12.3909	330.928	25.8396	4397.72	44.7282	9.97317	15.262	118.923
CmTt6	NL	6	22.9122	33.8416	8.16412	3390.74	125.095	4174.63	8.03244	204.235	14.6164	32.2615	60.9676	57.2805	13.8263	28.8378	6532.09	90.3321	177.372	10.4027	692.239	95.4676	3.42366	0	5.00382	240.71	191.989	244.002	998.261	12.9046	15.9332	30.6813	200.811	125.885	18.9618	8.2958	354.218	8.55916	10.9294	203.84	12.2462	2802.8	36.7385	0.790076	5.39885	79.271
CmTt8	NL	8	28.2848	46.4466	8.93204	5190.71	197.398	6657.94	16.0777	301.307	18.4595	51.8058	14.589	75.3269	7.44337	42.2783	10165	135.172	250.395	7.14563	894.693	119.689	42.2783	0	16.3754	325.126	291.78	349.54	1269.24	21.4369	29.4757	52.699	299.819	204.544	22.0324	8.33657	500.79	12.8026	19.6505	335.249	66.9903	4017.04	13.3981	2.67961	10.123	127.43
CmTt10	NL	10	65.1831	92.3955	36.8633	6312.17	219.123	7195.46	17.5615	404.23	17.4033	57.7472	122.772	108.533	19.9347	95.5598	11343	177.988	355.976	16.9286	902.122	178.304	6.01204	0	26.896	430.494	299.336	407.236	1799.02	23.4153	34.6483	79.7386	395.845	230.672	40.8186	11.7077	585.383	14.3972	23.2571	401.699	43.1917	5358.47	52.8426	4.27171	34.1737	164.224
CmTt12	NL	12	45.7459	61.4103	28.5565	5773.4	230.531	7706.37	14.2783	332.697	14.8327	48.9342	115.058	86.3626	27.4475	65.0146	12000.8	154.566	245.087	17.8825	869.726	164.824	6.51532	0	4.57459	444.428	345.035	457.043	1693.98	23.7047	29.6655	60.0241	317.726	235.522	30.6359	18.7142	572.655	11.783	24.675	416.149	42.2803	4866.39	32.8538	5.40633	23.2888	138.624
CmTt14	NL	14	39.614	52.8641	29.7788	5343.51	214.735	7294.43	14.343	279.756	9.83519	43.9852	87.2873	84.6919	27.32	48.9027	11322.8	134.687	199.436	8.05939	763.457	170.067	6.82999	0	5.87379	418.132	322.785	431.382	1576.09	22.1292	38.931	53.0007	279.62	214.325	26.5004	18.0312	511.43	11.611	21.3096	348.603	25.4076	4258.91	45.2146	5.60059	14.2064	120.754
CmTt16	NL	16	40.1371	55.0932	36.0166	6373.56	263.867	9200.1	20.2975	388.094	19.9923	57.0771	105.303	86.3788	35.5588	53.2618	13834.2	165.585	208.011	19.0766	896.447	214.421	9.30937	0	14.3456	500.57	383.668	525.751	1870.12	25.9442	34.0326	62.1134	350.093	276.534	32.5065	14.193	616.403	2.28919	28.2333	445.019	24.2654	5237.36	46.8521	3.20487	14.193	154.291
CmTt18	NL	18	46.9175	63.347	23.2047	5766.95	234.418	8425.66	15.5827	311.315	11.687	46.4093	83.6723	83.1642	39.8036	64.7021	11989.4	145.495	181.403	13.3808	770.666	107.554	28.9635	0	6.77508	266.43	356.031	352.643	386.688	24.7291	27.2697	41.6668	299.967	240.854	26.2535	6.26695	467.142	12.0258	19.6477	336.722	15.9214	2536.76	13.3808	6.43633	8.80761	117.717
CmTt20	NL	20	31.2831	48.0804	33.7487	6269.25	259.973	9583.72	18.1843	329.32	17.7219	49.6214	82.4456	79.3635	37.7554	42.6868	13319.4	150.559	180.918	20.0335	835.243	122.667	6.62647	0	5.23953	288.482	362.298	381.869	367.538	27.7387	9.86265	39.4506	334.714	275.846	29.2797	14.0235	515.169	10.325	24.1943	370.466	14.9481	2698.05	50.7002	1.84925	21.2663	122.821
CmTt22	NL	22	29.7785	46.3918	26.017	6018.24	257.819	9697.14	20.5315	341.199	15.6729	53.6014	91.0596	78.678	34.7939	41.6899	13123.1	146.072	173.186	24.293	838.971	126.48	6.26917	0	5.79898	197.009	327.564	383.359	365.806	26.644	39.0256	43.2572	333.676	283.21	30.2487	13.4787	507.646	16.2998	23.3526	371.135	31.6593	2736.02	46.2351	4.70187	8.93356	125.853
CmTt24	NL	24	39.4631	50.7383	49.4497	7653.26	334.067	12886.2	25.1275	430.389	21.5839	67.0067	115.168	90.8456	45.4228	48.6443	16974.1	184.107	210.04	24.6443	970.953	168.644	8.53691	0	19.3289	318.926	395.919	486.121	468.886	34.3087	11.1141	55.4094	426.523	376.591	37.2081	17.2349	648.966	12.5638	31.7315	473.718	56.8591	3505.93	66.0403	4.83221	34.7919	170.416

## Sheet: µmolC.L-1
Samples	Fraction	Time	TMTD	iso15:0	iso17:0	14:0	15:0	16:0	17:0	18:0	20:0	22:0	24:0	14:1n-5	16:1n-11	16:1n-9	16:1n-7	16:1n-5	17:1n-7	18:1n-11	18:1n-9	18:1n-7	18:1n-5	20:1n-7	24:1n-9	16:2n-7	16:2n-6	16:2n-4	16:3n-4	16:3n-3	16:4n-1	16:4n-3	18:2n-6	18:3n-6	18:3n-4	18:3n-3	18:4n-3	20:2n-6	20:3n-6	20:4n-6	20:4n-3	20:5n-3	22:2n-6	22:5n-6	22:5n-3	22:6n-3
Cm1t0	PL	0	0.465041	0.378302	11.5439	192.353	3.77653	112.173	0.433104	9.41953	0.949202	2.90876	1.72726	1.69169	0.0465218	0.468541	178.471	4.42625	0.208028	1.48925	18.7442	32.8986	1.20494	0.292026	0	8.80874	0.0267845	21.3004	23.4232	0.485804	0.88388	0.656111	19.8236	19.1432	1.7877	0.607339	15.9145	0.262732	1.82988	27.0368	3.04571	171.331	0.892088	0.160195	1.00746	23.2538
Cm1t1/2	PL	0.5	0.486795	0.288806	11.4769	198.472	4.00481	120.747	0.422884	10.681	0.922229	2.48097	0.00516067	1.70131	0.0392367	0.0931872	194.786	4.63487	0.2179	1.06406	21.6459	35.5785	1.41375	0.273824	0	9.1716	0.108715	24.1298	26.4901	0.891304	1.01355	0.893128	22.1767	22.238	2.15239	0.668507	20.2151	0.316348	2.00251	31.7722	3.81328	211.953	0.970732	0.204915	1.33985	28.1539
Cm1t1	PL	1	0.543845	0.238482	11.4361	197.806	3.91395	116.39	0.377382	10.1023	0.866547	2.68792	0.0852287	1.73659	0.0285881	0.357351	185.132	4.54077	0.211684	1.45108	20.8343	33.0203	1.38799	0.334979	0	7.79622	0.038405	22.491	21.8308	0.464382	0.638552	0.872525	21.2216	21.0329	1.98275	0.664197	18.1373	0.277583	1.91546	29.5457	3.38827	184.544	1.03333	0.250113	1.23016	28.2544
Cm1t2	PL	2	0.968854	0.339609	12.9816	220.092	4.67854	139.087	0.419429	11.6933	1.13567	2.76311	1.67925	2.44764	0.025824	0.408018	251.525	5.54186	0.38591	1.24151	24.1936	41.3957	1.67288	0.475245	0	18.5878	0.202947	29.8748	94.3099	0.450943	2.39883	0.528377	24.0365	23.4818	2.27191	1.11462	27.2485	0.386862	2.09253	34.9215	4.20603	327.558	1.27779	0.210253	1.339	29.642
Cm1t3	PL	3	0.229829	0.242662	9.243	163.7	3.21241	97.0134	0.287245	8.38908	0.762177	1.83825	0.0206482	1.36909	0.00392472	0.0981181	148.076	3.45378	0.26155	1.15929	17.0735	24.341	0.531675	0.190714	0	6.71446	0.114676	17.5335	18.1496	0.390486	0.698634	0.754846	17.1504	16.7658	1.49948	0.514686	14.3115	0.187818	1.40522	24.7961	2.48498	147.304	0.871828	0.163976	1.1941	21.3534
Cm1t4	PL	4	0.903133	0.414081	13.7556	229.49	5.01392	144.928	0.51475	11.4213	1.1021	1.85714	0.0160465	2.49352	0	0.894679	260.672	5.54095	0.390094	1.42906	25.6816	39.9875	1.05108	0.388921	0	19.0171	0.250966	30.5052	93.2264	0.443837	2.44944	0.582457	25.0653	24.2088	2.30435	1.06032	27.723	0.412497	2.00102	36.417	4.24151	324.434	1.41286	0.27229	1.01838	31.7276
Cm1t6	PL	6	0.347335	0.515166	15.1939	219.343	4.40758	134.421	0.419074	10.6463	1.15863	2.88862	1.83599	1.85696	0.0048604	0.466598	214.378	4.94792	0.363166	1.52478	22.8866	35.0649	0.797045	0.160804	0	10.5973	0.215471	25.3717	29.2467	0.552662	0.353038	0.532043	22.271	21.7064	2.09284	0.662483	18.8302	0.3944	1.90814	29.4531	3.06718	187.009	1.44298	0.905999	1.0466	26.6747
Cm1t8	PL	8	0.466222	0.265424	15.4365	205.591	4.23286	137.275	0.399589	11.3591	1.24807	3.5903	2.45631	1.65514	0.0142343	0.0948951	209.903	4.50755	0.167681	1.36285	22.8737	35.3469	1.38218	0.338484	0	9.42248	0	24.9641	25.0922	0.558781	0.247557	0.499968	22.7484	22.6107	2.17534	0.813301	19.0728	0.310975	1.99686	35.1756	3.31412	205.262	1.40365	0.243984	1.51984	31.4904
Cm1t10	PL	10	0.347188	0.22268	16.9381	220.094	4.70881	153.216	0.436011	11.0557	1.23369	3.36041	1.90001	1.72286	0.0283622	0.340346	230.329	4.93506	0.400931	1.22776	23.9052	36.5438	1.01591	0.31767	0	10.1731	0.138118	26.8569	27.494	0.959818	0.232125	0.473921	23.5893	24.3177	2.26971	0.820025	20.3287	0.344237	1.92507	38.5053	3.3366	223.15	1.01521	0.207625	0.96724	32.3202
Cm1t12	PL	12	0.308474	0.18398	17.1083	221.598	4.50271	149.672	0.464925	11.2543	1.25204	3.14759	0.00519084	1.61485	0.0147998	0.355195	224.508	4.80503	0.214193	1.2361	23.8025	33.9525	0.879342	0.280525	0	9.57316	0.144144	25.5483	23.8153	0.540914	0.312909	0.388612	22.6302	23.4378	2.17007	0.769203	19.4972	0.179628	1.78697	37.3215	3.15474	207.821	1.17896	0.295958	0.813893	31.6145
Cm1t14	PL	14	0.905219	0.105599	19.8854	242.295	5.48116	183.789	0.523975	13.1802	1.58468	2.70917	0.0862608	2.28802	0.0307427	0.686586	310.234	5.67206	0.517358	1.20034	28.6672	45.3568	1.59175	0.545635	0	21.1453	0.21166	35.3678	102.123	0.468169	2.9092	0.581841	26.247	27.4009	2.75649	1.28037	30.7987	0.309164	2.13492	45.5966	4.5235	372.409	1.44026	0.312876	1.15271	38.1137
Cm1t16	PL	16	0.594265	0.650567	19.1919	230.431	5.19619	175.966	0.47594	12.2263	1.37982	2.6619	1.9305	1.89304	0.0171068	0.58163	273.4	5.16628	0.371371	1.21098	27.16	39.5397	1.56382	0.309514	0	12.2073	0.116342	31.4425	36.6281	1.05508	1.24694	0.533776	25.5481	26.3552	2.69823	1.00245	23.1278	0.360383	2.1894	43.6363	3.87027	255.255	1.49481	0.40776	1.74102	34.4303
Cm1t18	PL	18	0.935333	0.28752	21.7942	255.563	5.92776	199.22	0.582549	14.1948	1.72085	3.22717	2.36848	2.22333	0.0292965	0.791006	326.7	5.76169	0.483162	1.61137	30.7055	47.1323	1.72576	0.560354	0	21.3412	0.36897	38.855	101.315	0.51059	2.96218	0.749285	27.9067	28.764	3.04027	1.28568	32.2184	0.513047	2.42299	48.138	4.80454	384.213	1.74262	0.298158	1.54835	37.6784
Cm1t20	PL	20	0.775623	0.60776	21.7748	249.313	5.71107	195.632	0.556812	13.9715	1.76751	3.37115	2.42541	2.07946	0.0344039	0.447251	319.116	5.55381	0.516113	1.4067	32.2039	47.377	1.3216	0.46749	0	20.3574	0.118846	39.2737	94.5311	0.573823	2.71013	0.638564	27.2988	27.4661	2.9486	1.25353	29.7779	0.270992	2.2331	43.5561	4.66007	353.195	1.92483	0.268526	1.24787	36.0353
Cm1t22	PL	22	0.724804	0.103731	22.2197	250.443	5.97401	203.918	0.59246	14.4477	1.73271	3.7404	0.454966	2.01393	0.0240217	0.581324	328.376	5.48659	0.4657	1.33592	33.4029	48.4649	1.84484	0.566256	0	21.284	0	41.8614	101.268	0.570675	3.02765	0.575056	29.5525	29.84	3.08073	1.29976	33.2746	0.334872	2.39916	47.871	5.05131	391.398	1.58313	1.07054	1.44628	35.4373
Cm1t24	PL	24	0.871684	0.316038	22.4091	232.329	5.71746	196.511	0.611468	14.7905	1.66945	1.96026	1.38615	1.97377	0.0390331	0.912398	311.45	5.31341	0.527142	1.63005	34.7778	50.2233	1.26727	0.464093	0	20.3176	0.0442435	41.1858	94.8399	0.5647	2.81522	0.728764	27.836	27.2968	3.10855	1.21924	28.3643	0.355314	2.20665	42.5868	4.2921	355.606	1.43313	0.282256	1.58379	34.4958
Cm2t1/2	PL	0.5	0.504295	0.280192	10.4986	195.732	4.00346	118.329	0.417225	10.1373	0.889999	2.64923	0.0152748	1.7873	0	0.401633	197.274	4.55832	0.258958	1.06954	21.164	34.3631	1.30612	0.380224	0	9.87281	0.263275	23.5339	30.0511	0.790947	0.965333	0.935631	22.7881	22.44	2.15856	0.799467	19.6528	0.357422	2.23914	34.2579	3.96107	219.67	0.860949	1.04197	1.21305	31.3751
Cm2t1	PL	1	0.514022	0.346544	11.0879	190.535	3.82126	112.522	0.434264	9.98229	0.986871	2.7197	1.41187	1.82177	0.0235405	0.484934	185.339	4.44447	0.137862	1.21325	20.515	31.2663	0.767274	0.272589	0	9.36865	0.22295	22.3567	26.1028	0.444527	0.934412	0.963311	20.7426	19.874	2.00782	0.685478	16.3211	0.347756	1.92228	27.9994	3.14467	178.149	1.01115	0.161399	1.68967	24.9966
Cm2t2	PL	2	0.483093	0.313479	12.3013	217.422	4.47831	134.952	0.442237	10.7148	1.05233	2.70189	1.28035	2.00643	0.0101402	0.0811214	218.105	4.97886	0.286685	1.1103	23.5125	36.4176	1.41498	0.298789	0	10.3955	0.143034	26.2978	28.6297	0.957412	0.254157	0.482381	25.2493	24.4333	2.32973	0.706771	20.1645	2.04126	2.13909	36.9999	3.5467	227.964	12.4956	0.309597	1.29815	32.1908
Cm2t3	PL	3	0.661841	0.216502	12.9939	224.497	4.65485	143.404	0.492612	11.0398	1.07669	3.54332	1.96775	2.0625	0.050137	0.0401096	234.831	5.11902	0.248059	1.27158	25.1966	39.3268	1.73118	0.274731	0	11.7347	0.181855	27.3641	36.1348	0.916222	0.461627	0.928384	26.6035	25.0158	2.41771	0.978473	20.4667	0.328601	2.20452	39.1079	3.61289	239.585	1.3882	0.225587	1.10109	32.4865
Cm2t4	PL	4	0.558872	0.30591	12.9994	220.574	4.56403	139.382	0.448602	10.3703	1.07448	2.18731	0.0423198	2.09765	0.010055	0.296622	235.643	4.99233	0.289352	1.51063	23.6682	35.8914	0.906377	0.379444	0	11.7416	0.202617	26.3604	39.6233	0.525724	1.31668	0.905221	24.4029	22.9717	2.24266	0.799467	19.0645	0.308584	1.78952	36.3606	3.09317	221.14	1.34968	0.199278	0.791736	29.4607
Cm2t6	PL	6	0.471291	0.276839	14.2207	205.761	4.28182	138.343	0.457211	10.3683	1.12072	2.44668	1.15261	1.70892	0.0188055	0.441929	218.289	4.72961	0.261089	1.15406	23.378	36.3023	0.924202	0.247896	0	9.78631	0.0710526	25.0721	26.2565	0.863919	0.1491	0.418442	24.2278	23.4283	2.22341	0.757318	17.7643	0.0342368	1.85063	36.2061	3.03121	205.519	1.21263	0.256863	1.55127	30.1892
Cm2t8	PL	8	0.460685	0.23511	16.2423	238.502	4.88347	158.004	0.455344	10.9666	1.2923	3.40772	2.07433	1.83366	0.0199635	0.419234	243.934	5.06578	0.372916	1.38271	24.6448	35.264	0.874361	0.335402	0	11.2237	0.201142	26.078	32.8187	0.521897	0.245081	0.709714	25.0493	24.9329	2.19541	0.829722	19.0814	0.363451	1.83919	40.8701	2.83404	215.519	1.43968	0.502588	0.737851	28.7084
Cm2t10	PL	10	0.756641	0.417344	17.9898	247.608	5.2932	179.971	0.514736	12.135	1.40675	3.01194	1.41875	2.33606	0.0570455	0.311157	309.7	5.65791	0.471273	1.41034	26.5694	42.009	1.07757	0.525448	0	20.9526	0.29783	32.3798	99.5139	0.510706	2.70576	0.562375	27.1399	27.5139	2.57575	1.22094	28.3739	0.345287	2.11196	47.6524	3.88999	354.418	1.61607	0.311117	0.938918	33.5356
Cm2t12	PL	12	0.488846	0.246828	17.4195	222.413	4.92632	170.59	0.567342	11.7422	1.58283	4.13383	0.13783	1.85337	0.0104793	0.330097	273.802	5.10344	0.396792	1.27551	27.1059	40.0263	1.06204	0.40629	0	12.8864	0.110862	29.6953	44.205	1.08518	0.777248	0.407385	26.3246	26.8194	2.34812	0.995515	22.4514	0.397919	2.06251	46.6828	3.70394	266.975	1.24114	0.303111	1.20123	36.7171
Cm2t14	PL	14	0.348272	0.281317	19.3539	228.501	4.79699	163.961	0.485583	11.627	1.52343	4.07918	0.114404	1.58879	0.0543637	0.0988431	239.942	4.75933	0.23953	1.55043	25.9043	37.8495	1.05208	0.429211	0	9.74478	0.159342	26.7396	22.7694	0.587047	0.212352	0.470209	25.4941	26.0673	2.42914	0.826725	20.2363	0.416459	2.07476	44.449	3.3791	227.127	1.34238	0.365319	1.02185	35.0053
Cm2t16	PL	16	0.342254	0.0676841	16.0781	193.681	4.38757	145.377	0.500278	10.3469	1.31305	3.20065	1.98065	1.42706	0.0162273	0.466535	217.511	4.12176	0.323604	1.11154	22.5365	32.941	1.36773	0.322962	0	9.29891	0.0408743	24.5409	26.0011	0.930817	0.805154	0.385976	21.3098	22.0093	2.17412	0.720516	18.4377	0.329194	1.67336	37.26	2.96182	204.724	1.15316	0.356375	1.12998	27.9519
Cm2t18	PL	18	0.973074	0.676907	22.4246	259.186	5.9375	205.22	0.637176	14.5094	1.80718	2.27162	1.8921	2.277	0.00985324	0.522222	340.39	5.63609	0.462629	1.27458	30.9663	47.2095	1.73624	0.606137	0	22.2576	0.238262	39.5862	105.796	0.545187	2.93334	0.549372	28.9355	29.3124	3.13371	1.33793	32.7538	0.476653	2.31065	50.7659	4.83732	399.036	1.83089	0.406393	1.84199	37.4382
Cm2t20	PL	20	0.778519	0.487699	22.1268	251.648	5.862	202.018	0.634985	13.6645	1.66697	2.53036	1.72756	1.97561	0.0682067	0.594373	330.735	5.47119	0.506685	1.50854	31.9275	47.9457	1.95515	0.604443	0	21.2349	0.176712	39.5835	100.066	0.553972	2.91572	0.63797	28.1295	28.1317	2.9329	1.18725	30.3536	0.28383	2.28499	47.4049	4.61936	373.685	1.65669	0.334031	1.80066	35.584
Cm2t22	PL	22	0.766108	0.270545	20.4924	227.469	5.53394	186.551	0.613064	13.6888	1.91582	4.47606	2.01989	1.87087	0.00501217	0.410998	305.928	4.9721	0.582003	0.796408	32.7497	48.1569	1.85318	0.393835	0	20.0939	0.196949	38.5869	91.8639	1.12457	2.51254	0.415338	27.1197	26.1571	2.98111	1.20072	28.0432	0.422359	2.03594	40.4055	4.34576	342.982	1.51442	0.20941	0.923562	33.1031
Cm2t24	PL	24	0.829589	0.226289	21.8937	247.386	6.02971	203.84	0.616454	14.2687	1.84598	3.18487	1.89036	1.97608	0.0288218	0.715741	325.119	5.28403	0.514135	1.53633	34.1026	48.3012	1.85925	0.595972	0	20.0468	0.135517	41.4148	92.8553	0.570592	2.924	0.692915	29.5038	28.7146	3.37294	1.28965	30.5326	0.244871	2.31835	45.779	4.75705	367.078	1.36038	0.396248	1.62104	36.2241
CmTt0	PL	0	0.493746	0.237928	10.3695	158.778	3.36192	92.5012	0.407205	7.11383	0.601728	2.23824	0.21865	1.47979	0.0220394	0.33374	152.579	3.82544	0.197104	0.907557	14.4247	24.6771	1.14808	0.218098	0	8.31129	0.0317225	18.6877	22.5064	0.361203	0.669973	0.444501	16.0865	15.1924	1.4695	0.578698	14.938	0.0425811	1.62172	18.9366	3.01845	154.697	0.858502	0.438483	0.917453	19.6442
CmTt1/2	PL	0.5	0.721763	0.0942595	12.7725	213.567	4.72312	127.438	0.453952	9.06433	0.845885	2.21712	1.55559	2.30934	0.0102905	0.394469	234.706	5.28249	0.353278	1.12501	17.5285	33.1492	1.56872	0.500045	0	18.3585	0.300676	26.7256	83.5788	0.400482	2.18622	0.571997	21.3881	21.3014	2.026	1.09093	25.3621	0.299754	2.17259	29.5169	4.43765	303.163	1.27476	0.165361	1.21634	28.2435
CmTt1	PL	1	0.565581	0.298545	12.2037	189.649	4.22592	118.477	0.438147	8.76376	0.65595	2.07811	0.0135246	1.90905	0.0214225	0.411311	202.588	4.73868	0.263895	0.955715	18.7477	32.5945	1.3572	0.367665	0	11.7072	0.159722	24.3339	37.0385	0.769915	1.27989	0.473385	21.0074	20.3864	1.89353	0.783072	20.4837	0.187206	2.0364	27.376	3.98114	226.139	0.956256	1.08781	1.25766	31.0211
CmTt2	PL	2	0.0944048	0.0294781	8.78325	142.02	3.26719	97.0254	0.476805	7.90152	0.663547	2.12067	0.0210698	1.19844	0	0.0200243	150.658	3.42417	0.212299	1.0045	17.6679	27.3507	0.764844	0.0310544	0	7.34383	0.0857453	16.9624	20.5938	0.843674	0.343133	0.245827	17.2911	16.4382	1.48357	0.640985	16.0788	0.218734	1.56702	23.5641	3.07472	168.278	0.969736	1.1584	0.863445	25.7425
CmTt3	PL	3	0.222406	0.136836	9.43567	131.366	3.1326	90.0665	0.314522	6.93163	0.516769	2.24938	0.146707	1.23102	0.0547751	0.0547751	146.185	3.25167	0.276538	0.765865	17.1432	23.3207	0.659354	0.267712	0	7.90699	0.0551884	17.9412	22.7849	0.818984	0.677537	0.519615	16.0658	14.8137	1.3883	0.617022	14.663	0.150231	1.39712	20.428	2.54957	158.285	0.896449	0.554792	0.885545	22.9286
CmTt4	PL	4	0.0925049	0.293663	13.0425	170.957	3.66842	105.326	0.393439	7.8215	0.680434	2.29243	0.0929059	1.35167	0.0196213	0.0294319	159.55	3.83108	0.287274	0.604558	19.2309	26.8252	0.814404	0.253578	0	7.39373	0.0691926	20.0214	12.9184	0.502989	0.331209	0.366337	19.8005	18.3664	1.76269	0.617954	16.2551	0.336808	1.84361	24.8055	3.21438	166.395	1.09998	0.315301	1.21918	28.6074
CmTt6	PL	6	0.270614	0.0594629	12.382	175.081	3.96919	111.074	0.410033	7.96361	0.612181	2.00226	0.653463	1.35675	0.00504908	0.0555399	178.985	3.95346	0.321185	1.03884	18.766	25.3795	0.601705	0.354974	0	9.32989	0.0610462	20.9897	25.051	0.733025	0.97626	0.563028	18.351	17.6847	1.62666	0.698629	17.4927	0.0892961	1.59106	25.6496	2.94688	179.109	1.86046	0.946581	0.930365	22.0082
CmTt8	PL	8	0.535549	0.325163	16.6041	215.288	5.12833	141.454	0.545719	10.1117	1.03103	3.45836	2.03196	1.93322	0.0520647	0.283989	241.708	5.03138	0.377554	1.30649	22.0849	34.5615	1.03169	0.391485	0	14.3114	0.0906084	29.2188	48.3654	0.485336	1.38487	0.460008	21.1928	20.229	1.94031	0.94816	21.0735	0.246202	2.14559	29.9336	4.00411	235.944	1.30554	0.223105	1.39443	28.3276
CmTt10	PL	10	0.454903	0.18579	16.023	191.494	4.67903	135.356	0.47949	9.48517	0.977701	2.71189	0.0471773	1.60641	0.0298909	0.4932	223.504	4.8025	0.40745	1.21782	22.9052	33.5711	0.969184	0.324491	0	11.7103	0.240931	27.9531	30.4173	1.02672	0.305795	0.560624	21.7238	21.0552	1.96508	0.853935	20.7302	0.253954	2.29482	32.4667	4.51363	233.212	1.12238	0.192131	1.19549	33.6113
CmTt12	PL	12	0.593442	0.171149	17.9187	217.918	5.28121	148.843	0.549499	10.7419	0.926653	2.2663	0.104854	1.75271	0.0498257	0.647734	247.629	5.14703	0.422604	1.55296	23.8983	36.0579	1.00993	0.376054	0	12.9922	0.160645	31.3861	35.2376	0.64749	0.504638	0.560708	23.0607	22.4887	2.19176	0.926094	22.1011	0.259176	2.31081	33.8469	4.98674	245.155	1.28516	0.261551	1.64405	34.9533
CmTt14	PL	14	0.483668	0.259622	16.7462	204.082	5.16971	149.853	0.576974	10.0964	0.991888	3.04325	0.0439501	1.55094	0.0232051	0.371282	232.636	4.76173	0.318658	1.08724	24.0281	34.5553	1.15815	0.393462	0	11.7883	0.215098	29.7209	29.5993	1.32401	0.3466	0.451054	23.4266	23.1851	2.06069	0.929705	22.1641	0.289692	2.49252	36.3184	4.70359	251.905	1.2899	0.26351	1.36728	37.0783
CmTt16	PL	16	0.660308	0.183191	19.2661	233.157	5.632	164.249	0.671794	12.0474	1.20978	3.12347	2.11011	1.66959	0.0382893	0.478616	248.359	5.11166	0.362452	1.36987	26.0811	36.5573	1.17974	0.381025	0	12.0605	0.0626896	31.8029	28.3918	0.568517	1.03804	0.362335	24.9004	24.7454	2.17949	0.948895	22.8473	0.383398	2.73582	38.2306	4.60361	254.729	1.72831	1.16904	2.10225	36.5462
CmTt18	PL	18	0.811588	0.343237	18.2926	242.856	6.19767	182.206	0.646958	12.0818	1.27547	3.89655	2.53452	2.00231	0.0295553	0.123147	316.488	5.56628	0.50235	0.857956	28.1671	42.3808	1.80622	0.656974	0	24.2445	0.382155	41.3868	112.477	1.07521	2.60535	0.443463	26.4204	26.9937	2.40588	1.39368	32.1291	0.374091	2.81569	43.794	5.65135	409.635	1.77876	0.153034	1.59896	38.9082
CmTt20	PL	20	0.942421	0.185397	18.6855	246.568	6.31333	187.112	0.642952	11.8728	1.33319	3.45643	0.334774	1.96733	0.00994255	0.536898	312.688	5.50324	0.50196	1.46336	28.6039	41.9714	1.31652	0.647609	0	23.7517	0.305536	40.8116	112.297	0.575364	2.83788	0.600124	26.3019	26.9755	2.29972	1.35519	31.8308	0.299962	2.71152	42.7417	5.36824	396.792	1.68001	0.143793	1.2622	35.1633
CmTt22	PL	22	0.900775	0.45725	16.6993	212.651	5.68234	173.622	0.613087	11.2503	1.15692	2.63179	1.48603	1.79257	0.0291194	0.640626	289.645	4.85326	0.490041	1.26054	27.8208	38.9331	1.13201	0.567001	0	22.0728	0.166255	39.6273	107.679	0.497648	2.75063	0.635524	25.1548	25.478	2.24511	1.29796	29.879	0.378672	2.49979	41.016	5.07715	380.351	1.47662	0.26516	1.85614	36.551
CmTt24	PL	24	0.997529	0.088772	19.6841	265.35	7.06731	215.376	0.745648	13.892	1.48706	2.74073	1.73432	1.94447	0.0452266	0.743727	345.315	5.89458	0.644402	1.40245	32.7221	48.502	1.35638	0.79491	0	25.4167	0.0151893	47.3754	122.371	0.622417	3.20281	0.724873	30.5296	31.7254	2.71383	1.56188	35.8178	0.365949	3.07762	48.0704	6.06174	443.296	1.41783	0.285321	1.37817	42.2539
Cm1t0	NL	0	1.458	1.85836	1.34066	245.966	8.13758	329.098	0.562684	13.6711	0.681977	1.93532	6.00807	3.84357	0.795488	1.88379	488.688	6.56892	10.6094	1.20295	33.5383	8.03783	0.382756	0	2.767	16.6838	10.8717	16.4428	62.6817	0.901752	1.45288	1.98211	14.7146	11.52	1.33543	0.816376	23.4945	0.64987	1.35394	22.4322	1.99488	203.359	3.04163	0.308464	1.7933	9.21369
Cm1t1/2	NL	0.5	1.63693	2.49861	1.67759	310.572	9.71165	353.544	0.602005	18.5221	0.765044	2.79989	9.83931	5.39003	1.00876	2.27372	560.336	8.95884	14.4621	0.9704	49.3844	9.63056	0.464813	0	4.81022	18.7707	13.1806	19.3918	79.4684	1.03227	1.19581	2.69467	20.4032	12.6816	1.86007	0.562156	28.7445	0.832893	1.274	24.5444	1.63629	252.731	3.18603	1.80113	2.16996	13.6224
Cm1t1	NL	1	2.70489	3.71022	1.87673	351.278	11.1758	402.41	0.726771	21.672	0.933406	2.81744	6.02474	6.59905	1.11029	3.964	635.149	9.90089	16.8996	0.644888	54.2267	10.8229	0.439272	0	1.4171	21.569	14.6166	21.911	91.6116	1.08995	1.6991	3.34188	22.6789	14.3167	2.21715	0.956975	32.4963	0.849593	1.46977	28.2372	1.82706	289.807	3.60328	0.383373	1.63181	9.16607
Cm1t2	NL	2	2.62555	3.88136	1.64556	335.169	10.4447	389.275	0.638966	19.8062	0.986761	3.04412	5.83326	5.72414	0.934153	4.37393	582.117	9.0011	15.7441	1.28051	51.158	5.21982	0.542437	0	1.33906	12.2268	13.6606	16.3611	20.0581	1.04589	1.14323	3.44757	20.8167	13.0086	1.89314	0.333553	24.1193	0.772012	1.50809	25.7901	1.56359	156.302	2.96876	0.533109	0.420881	7.93077
Cm1t3	NL	3	1.87224	2.45631	1.67902	297.629	9.78019	368.135	0.655001	22.7594	0.898197	2.93067	5.58653	5.10699	0.901756	2.66846	560.653	8.52993	14.94	0.909117	52.0165	9.29732	0.290542	0	1.12907	19.0705	13.1092	19.5155	78.1539	1.0276	1.18611	2.39104	19.5905	12.751	1.84329	0.655603	28.9898	0.842396	1.36791	23.3432	1.26022	248.677	2.39276	0.0887181	1.36036	7.96218
Cm1t4	NL	4	2.38401	3.10172	1.45757	311.378	10.1206	386.63	0.552246	19.8727	0.705149	2.7632	5.85283	4.86169	0.839779	3.43135	563.537	8.42493	15.5821	1.16808	50.1077	5.25172	0.248331	0	1.1462	12.064	13.6288	15.6395	19.591	1.19178	0.720556	2.73442	19.7435	12.8581	0.0932419	1.70633	23.6135	0.234851	1.41802	25.4951	0.884719	154.77	2.73787	0.0290208	0.657814	7.85252
Cm1t6	NL	6	2.11255	3.24444	1.78888	362.443	11.7334	452.778	0.844498	20.5268	1.3122	3.13922	6.54719	5.72602	0.97818	3.15191	686.202	10.0808	18.3271	0.876403	55.0289	11.1718	0.378237	0	0.814352	22.7044	15.0845	23.8998	87.015	1.44366	1.51034	2.98361	22.5248	15.8991	1.95466	1.12229	32.7257	0.697265	1.62143	33.7306	2.14693	299.349	2.54592	0.504551	0.824757	9.76973
Cm1t8	NL	8	1.69908	2.51553	1.78123	364.176	12.0783	483.909	0.918448	21.908	0.779646	3.16867	6.52344	6.26593	1.26771	2.30408	724.722	10.2158	16.874	1.22526	53.5343	12.0357	0.574928	0	0.381735	24.6784	15.6256	24.4546	95.2967	1.21188	1.49571	2.97248	22.9177	17.1893	2.05431	1.21348	35.1566	0.596845	1.66623	34.3148	1.29655	315.043	3.47781	0.287477	1.46714	10.2106
Cm1t10	NL	10	3.24797	4.09876	2.70988	489.698	15.0378	536.437	1.07852	27.4031	1.37469	3.87649	8.18965	7.96745	1.62716	4.21255	867.505	13.7225	24.6812	1.59291	55.899	14.3913	0.580076	0	1.19527	28.2257	21.504	29.9016	111.948	2.27604	2.96862	4.15237	30.9271	19.1076	3.01502	1.41883	38.1144	1.05329	1.81705	36.2086	2.27613	358.867	4.09229	0.038737	1.10402	11.7674
Cm1t12	NL	12	1.42071	2.29565	2.0739	333.871	11.3327	472.874	0.752555	23.1346	0.672613	2.97064	7.16336	5.36443	1.0561	2.01619	680.607	8.99872	13.6865	0.897895	50.9311	11.0681	0.533403	0	0.950943	23.2248	15.9962	23.172	88.0176	1.32917	2.80375	2.45552	20.2652	16.1505	1.71239	1.13558	33.4423	0.744567	1.58992	29.6544	1.7011	280.29	3.22526	0.29921	1.1314	9.99783
Cm1t14	NL	14	2.99121	4.50123	2.26393	382.484	13.0123	553.394	0.889714	22.8847	0.839608	3.06363	6.16649	6.23302	1.30917	4.52497	752.779	9.96379	14.4521	1.67354	51.6917	7.38322	0.384824	0	0.473999	16.6341	18.0328	20.9188	22.8984	1.4094	1.70786	3.85618	22.572	18.6898	1.90527	0.526218	30.267	0.822663	1.88569	34.0548	2.55481	193.97	2.80279	0.272969	0.865981	9.70478
Cm1t16	NL	16	2.45958	3.25845	1.98599	356.975	12.5696	548.347	0.787963	23.545	0.650985	2.90483	6.15162	5.21116	1.27513	3.68105	745.986	9.71194	13.6041	1.69905	49.8199	9.86754	0.400258	0	0.755	23.57	17.93	24.2811	82.3396	1.44927	2.81413	3.60176	21.8527	18.8975	1.93778	1.20076	36.5569	0.458873	1.67918	33.7786	1.18284	294.299	2.65955	0.197603	0.773239	10.7247
Cm1t18	NL	18	2.07418	2.8933	2.12325	395.051	14.192	625.194	0.972767	25.4583	0.99695	3.43749	6.81268	5.37849	1.60466	2.9481	813.05	10.4304	14.4034	1.70096	52.4731	8.18165	0.646173	0	0.858564	17.7845	19.3166	22.6818	26.7384	1.54388	2.38609	3.45505	24.1968	20.8469	1.96523	0.972984	34.0197	0.71822	1.76783	36.7199	0.933724	213.664	1.10005	0.299835	0.889523	10.8475
Cm1t20	NL	20	2.19445	2.98687	2.01027	395.267	14.6094	635.418	1.10385	25.4665	1.01173	3.41927	7.91166	5.6328	1.63808	3.07924	811.773	10.1419	14.3257	1.69583	52.0055	8.22384	0.464986	0	0.776421	12.933	17.9023	23.3317	30.562	1.73575	0.320512	3.26006	24.0881	21.0833	2.04271	1.04446	35.433	0.838105	1.82737	37.3911	1.10334	223.501	3.43967	0.297272	1.80283	11.1795
Cm1t22	NL	22	2.46038	3.18604	2.69757	422.164	15.8265	695.19	1.15863	26.1837	1.14211	3.61768	9.09664	5.54263	1.59672	3.35224	869.051	10.5773	15.7038	1.77012	54.6761	8.69781	0.548108	0	0.746517	19.1453	19.3764	25.2604	26.6804	1.86288	2.07573	3.58289	25.2231	22.2265	1.94937	0.674082	36.4335	1.0187	1.90251	36.9055	1.31971	214.607	3.32486	0.245715	1.73893	11.1983
Cm1t24	NL	24	2.76926	3.18713	3.31091	436.967	16.7528	743.222	1.29318	28.3831	1.27833	3.99901	7.26725	6.58781	1.58258	3.25664	918.428	10.7854	16.0258	1.99397	55.0578	9.68096	0.512469	0	0.532207	20.6366	19.4108	28.2129	31.1125	1.94105	1.33828	3.15385	27.6193	24.2574	0.0755682	2.32372	38.6367	0.894579	2.12609	40.9301	1.29141	234.743	3.61152	0.352801	1.31322	12.046
Cm2t1/2	NL	0.5	1.38042	2.44087	1.50103	282.438	8.87231	326.728	0.582368	18.9085	0.941502	2.69936	5.91396	5.23616	1.10447	1.82441	514.812	7.96038	13.4237	0.958299	47.4567	7.87468	0.408319	0	0.545202	17.236	13.2052	16.8816	69.1884	1.04655	0.962514	2.14264	19.1381	11.5736	1.81629	0.608247	25.6815	0.621315	1.15627	24.1419	1.24114	233.211	3.15238	2.5154	1.41986	7.44071
Cm2t1	NL	1	2.38991	3.18047	1.66084	334.56	10.3322	375.718	0.689748	20.4322	1.20916	2.93021	5.7054	6.35088	1.20395	3.2226	598.516	9.30576	15.5658	0.829819	51.4672	10.1422	0.497892	0	1.9821	20.3753	15.1401	20.2476	83.1164	1.19473	1.39838	3.37092	21.3613	12.974	1.99097	1.09363	29.0275	0.706298	1.34571	29.3157	1.36374	277.647	3.26881	0.203649	0.0290931	8.69135
Cm2t2	NL	2	2.11694	2.87138	1.66142	306.296	9.66474	355.654	0.572355	17.3311	0.830993	2.71513	5.77327	5.74095	1.09419	3.11605	562.507	8.38882	14.5629	0.783374	46.8086	9.43275	0.371497	0	0.218064	20.1795	14.7552	19.0691	82.1235	1.00622	1.43574	2.74981	19.6455	12.6248	1.84215	0.982478	27.5194	0.569157	1.29493	27.6992	1.49522	267.058	3.02176	0.263318	0.594597	7.52734
Cm2t3	NL	3	1.97815	2.56383	1.66382	321.035	10.2944	389.246	0.589105	19.8226	0.734291	3.00832	5.78998	5.14408	1.10371	2.40593	598.64	8.7424	14.9287	1.22124	48.1866	8.71043	0.436737	0	0.85672	20.4807	15.5285	19.1687	79.0421	1.32207	1.14538	2.68881	20.8466	13.7008	1.86941	1.0167	28.4344	0.710411	1.67088	29.6047	2.36738	273.119	2.74191	0.229674	1.81189	8.26554
Cm2t4	NL	4	2.67289	3.42921	1.7903	326.454	10.5814	411.701	0.551606	21.5757	0.664497	2.77284	6.03286	5.23456	1.29342	3.76442	615.733	8.9671	15.8083	0.717697	51.222	7.83564	0.589888	0	0.918913	20.6757	16.9121	19.0614	76.9652	1.21514	1.44171	3.3969	21.4807	14.6913	1.96349	0.568117	30.2895	0.642664	1.60671	30.5575	1.73888	277.971	3.05871	0.268852	1.47871	9.43396
Cm2t6	NL	6	1.85209	2.76281	1.79021	331.858	10.8066	430.94	0.70157	19.4594	1.2562	2.6622	5.49261	5.25002	1.39952	2.88752	648.969	8.9361	14.448	1.13056	46.9512	10.3962	0.540704	0	0.791247	22.4317	16.3618	20.6731	85.1044	1.25754	1.44822	2.94581	21.5291	15.8052	1.88532	1.17106	30.3583	0.669409	1.81041	34.4031	0.872787	293.909	2.7859	0.0430832	1.33559	9.75072
Cm2t8	NL	8	2.42682	3.29397	1.6011	339.116	11.2191	462.172	0.841256	21.7351	0.834358	2.90179	5.70561	6.03905	1.49773	3.49169	677.162	9.16687	14.3849	1.10279	51.8217	9.99854	0.367595	0	0.715788	22.5627	17.5356	21.7082	83.1177	1.39232	1.26455	3.47982	21.5038	16.4437	1.94715	1.1832	32.1029	0.694588	1.76634	32.0803	1.02657	285.544	3.03958	0.28997	0.840923	9.59611
Cm2t10	NL	10	2.32292	3.05342	1.8995	365.098	12.0497	519.174	0.782148	21.1016	0.801592	3.10297	6.56692	5.209	1.44882	3.16697	717.806	9.59384	13.8601	1.34327	55.6699	7.34064	0.406764	0	1.1887	15.0279	17.8726	18.9955	21.5921	1.52748	1.99526	3.0594	22.8017	17.9141	1.93718	0.83433	27.7534	0.956523	1.89597	33.5993	0.919723	188.014	3.50035	0.298481	0.79596	10.0179
Cm2t12	NL	12	1.56108	2.24662	2.02186	321.8	10.8359	462.539	0.796254	19.5813	0.784047	2.69872	5.63667	4.48126	1.44046	2.13344	648.941	8.27689	12.0446	1.29272	43.6748	8.4621	0.428262	0	0.650663	20.4206	17.314	19.7538	68.3623	1.32013	1.66482	2.51715	19.9151	16.7716	1.73666	0.562805	30.1657	0.729028	1.71182	31.8439	1.657	256.501	2.83626	0.333655	0.742392	9.72451
Cm2t14	NL	14	3.48593	3.98406	2.19506	377.299	12.9103	567.748	1.01521	24.243	1.36852	3.01942	6.01846	6.01688	1.78801	5.49175	803.848	9.9436	13.8628	1.2451	50.7146	13.7518	0.464589	0	1.03251	27.6935	20.6989	27.3718	103.72	1.40776	2.42649	4.07837	23.8847	20.7425	2.15714	1.43182	38.8236	0.673819	1.91963	39.8747	1.24939	343.938	2.58348	0.224775	0.830702	11.9635
Cm2t16	NL	16	1.82854	3.12024	1.90161	343.075	12.3514	532.564	0.989775	22.5805	0.886585	2.91271	5.60281	5.59041	1.47695	2.47195	723.884	8.83844	11.9932	1.46477	46.4213	10.8788	0.490895	0	0.608474	22.9401	17.8101	24.0993	80.8526	1.29427	2.09946	3.11738	21.7157	19.192	1.86221	1.26823	34.3592	0.574171	1.86361	36.0907	2.75164	290.577	2.92159	0.233172	0.699525	10.521
Cm2t18	NL	18	0.838318	0.794026	2.24627	390.667	13.961	627.155	1.06965	24.2102	0.922673	3.28513	8.44758	6.01175	1.84929	5.9035	812.709	10.0111	14.579	1.6391	51.0475	8.31318	0.380343	0	0.949863	17.6291	20.5225	22.2604	24.0642	1.77819	1.70088	4.23856	24.6549	21.9416	2.05645	1.03741	33.2061	0.702952	1.84295	39.6488	2.36038	208.973	2.64891	0.285739	1.54301	11.6309
Cm2t20	NL	20	2.3687	3.58908	2.75418	411.136	15.1063	682.405	1.18774	25.8455	1.24373	3.63663	6.8198	5.51113	1.65683	3.28791	860.832	10.2587	13.9209	1.68758	53.9238	9.10239	0.524636	0	0.735538	18.7173	19.2363	23.7253	25.7368	1.83025	2.20438	3.51296	25.9716	23.3046	2.09201	1.10805	34.4011	0.794845	2.1929	41.8286	0.994843	219.234	2.78363	0.0183932	0.984051	11.6004
Cm2t22	NL	22	3.01184	3.73634	2.89303	428.405	16.1788	724.17	1.25987	28.6668	1.08077	3.63316	8.35455	5.70285	1.73135	4.48661	895.702	10.4905	14.6151	1.75399	54.9806	9.45255	0.5499	0	0.817236	19.4511	19.5918	26.2599	29.2767	1.89949	1.86646	4.25667	26.3854	23.7793	2.28758	1.29758	36.1881	0.842483	1.97822	44.7173	1.01006	236.166	3.18488	0.279213	1.39608	11.8962
Cm2t24	NL	24	2.48555	3.21326	2.56396	419.8	16.4746	747.105	1.28642	32.4033	1.48206	3.94202	7.47673	5.77594	1.87598	3.59268	900.347	10.2383	15.0912	1.73053	56.0709	9.55392	0.531777	0	1.70358	13.7213	18.2951	25.4366	30.599	2.0034	0.70612	3.32238	27.3158	24.6892	2.35745	1.22441	39.1592	0.938996	2.14926	43.9743	3.1883	242.685	3.05566	0.0379192	2.37946	13.264
CmTt0	NL	0	1.37155	1.88613	0.87318	193.149	7.69275	255.927	0.547193	12.6646	0.906819	1.92781	4.04439	2.87643	0.917379	1.73605	405.853	5.28948	9.29229	0.75107	30.9417	6.13273	0.236558	0	0.700156	15.017	11.7293	15.5318	58.7112	0.80168	0.760314	1.97206	11.3314	8.08785	1.07318	0.623526	20.1158	0.0362422	0.784132	14.3013	0.770731	173.727	1.91938	0.0248805	0.528717	5.82499
CmTt1/2	NL	0.5	2.04128	2.76377	1.49593	243.973	8.42993	286.112	0.680579	16.4461	0.939206	2.4904	7.38313	3.93384	0.867015	2.79595	436.639	6.97649	14.9504	0.479203	38.5485	3.84045	0.22591	0	3.0926	10.5572	12.995	13.3336	21.0709	0.97576	1.55395	2.79848	15.2743	8.52245	1.60316	0.471927	19.6304	0.517415	1.07655	12.8019	1.08335	120.606	2.29964	0.0864022	1.53366	9.63256
CmTt1	NL	1	1.88018	2.39312	1.12472	243.987	8.64301	285.74	0.626339	16.4142	0.842076	2.3842	5.13859	4.58814	0.866554	2.22348	449.688	6.96607	14.0743	0.205264	39.9033	6.13052	0.314738	0	2.11749	16.4466	12.6497	15.7427	67.6736	0.920683	1.22326	2.57021	15.6795	9.41966	1.61619	0.75607	24.6419	0.573048	0.914234	16.7511	1.38001	213.158	2.48936	0.755618	1.24499	8.36792
CmTt2	NL	2	0.992337	1.28983	0.759875	212.796	7.59663	257.773	0.5982	16.1121	0.405952	2.09805	4.19955	3.71868	0.35477	1.29813	400.22	5.97468	9.68004	0.377778	43.8469	6.52075	0.476329	0	0.716426	13.2743	9.04177	14.2166	52.3731	0.728541	0.577408	0.833118	13.7429	7.95941	1.25719	0.149863	22.3341	0.587168	0.742821	12.6652	0.985353	163.664	2.18155	0.483714	0.932888	5.74313
CmTt3	NL	3	1.64217	2.35249	0.501686	203.714	7.33478	246.891	0.574511	14.9952	0.456108	1.98251	3.49881	3.59615	0.250197	2.52618	385.956	5.94826	10.7897	0.559002	42.8459	5.9517	0.254839	0	0.486623	14.2631	11.1161	14.1574	59.0042	0.745643	0.957787	2.27887	13.0529	7.6672	1.31676	0.658379	22.121	0.562555	0.836494	14.5482	1.00333	182.967	1.94578	0.224802	1.10673	4.55727
CmTt4	NL	4	2.89667	3.50072	1.27336	291.879	10.5907	346.24	0.731503	21.088	1.26799	2.62513	5.28869	5.16657	1.13496	4.76504	563.878	8.17899	14.3886	0.559662	48.9566	9.65183	0.21102	0	0.895647	23.3152	15.3196	22.4803	101.344	1.28944	2.02733	3.73213	17.2653	10.7615	1.73003	1.09754	30.7764	0.862123	0.773272	20.7824	1.62273	277.941	2.80699	0.636886	0.97464	7.63904
CmTt6	NL	6	1.3556	1.97981	0.487923	195.859	7.31845	246.998	0.480053	14.0059	0.895256	2.00165	3.82405	3.33643	0.824192	1.71903	389.38	5.38476	10.676	0.631613	42.0303	5.79642	0.207873	0	0.315516	14.4571	11.5308	14.6548	60.4137	0.780972	0.971663	1.87105	12.2762	7.74865	1.16716	0.510633	21.9549	0.530791	0.682064	12.8012	0.769064	177.14	2.30559	0.0504542	0.344774	5.09201
CmTt8	NL	8	1.67347	2.71723	0.533817	299.829	11.5484	393.926	0.960871	20.6629	1.13065	3.21427	0.915061	4.38758	0.443701	2.52022	605.936	8.05767	15.0712	0.433857	54.3226	7.26708	2.56699	0	1.03255	19.5271	17.5243	20.9934	76.8132	1.29734	1.79753	3.21377	18.3288	12.5903	1.35616	0.513142	31.0396	0.793944	1.22632	21.0537	4.20701	253.881	0.840818	0.17112	0.64646	8.18555
CmTt10	NL	10	3.85656	5.40535	2.20311	364.608	12.8193	425.729	1.04955	27.7211	1.06595	3.5829	7.7006	6.32175	1.18831	5.69635	676.158	10.61	21.4261	1.02785	54.7737	10.826	0.36503	0	1.69593	25.8555	17.9782	24.4586	108.875	1.41707	2.11298	4.86274	24.1992	14.1986	2.51251	0.720643	36.2828	0.892836	1.45139	25.2268	2.71245	338.661	3.31623	0.272791	2.18235	10.549
CmTt12	NL	12	2.70656	3.59265	1.70666	333.487	13.4868	455.958	0.85333	22.8155	0.908506	3.0361	7.21673	5.03038	1.63615	3.87554	715.371	9.21376	14.7517	1.08576	52.8067	10.0075	0.395587	0	0.288451	26.6924	20.7228	27.45	102.518	1.43458	1.80911	3.66048	19.4235	14.4971	1.88574	1.15192	35.4939	0.730717	1.53988	26.1342	2.65521	307.561	2.0618	0.345248	1.48724	8.90456
CmTt14	NL	14	2.34376	3.09268	1.77971	308.656	12.5626	431.585	0.857199	19.185	0.602406	2.72904	5.47489	4.93306	1.62855	2.91511	674.953	8.02881	12.004	0.489338	46.3544	10.3258	0.414693	0	0.370372	25.113	19.3865	25.9088	95.3833	1.33923	2.37415	3.23217	17.094	13.1924	1.63118	1.10988	31.6991	0.720048	1.32985	21.8923	1.5956	269.168	2.83752	0.357653	0.907229	7.75671
CmTt16	NL	16	2.37471	3.22308	2.15251	368.154	15.437	544.336	1.21307	26.6145	1.22453	3.54133	6.60487	5.03132	2.11967	3.17495	824.66	9.87062	12.5201	1.15826	54.4291	13.0188	0.565232	0	0.904561	30.0642	23.0431	31.5766	113.177	1.57011	2.07543	3.78789	21.4023	17.0216	2.00088	0.873623	38.2055	0.141963	1.76194	27.9473	1.52387	331.007	2.94028	0.204662	0.906373	9.91098
CmTt18	NL	18	2.77587	3.70595	1.38681	333.115	13.7141	498.516	0.931289	21.3492	0.71583	2.87945	5.24815	4.84408	2.37271	3.85691	714.689	8.67305	10.9186	0.812434	46.7921	6.53029	1.75856	0	0.427203	16.0018	21.3832	21.1798	23.4019	1.49658	1.663	2.54099	18.3379	14.8253	1.61598	0.385751	28.9541	0.745771	1.22614	21.1462	0.999871	160.326	0.839735	0.411023	0.56246	7.56161
CmTt20	NL	20	1.85086	2.81282	2.01697	362.129	15.2092	567.033	1.08677	22.5839	1.08547	3.07874	5.17121	4.6227	2.25061	2.54457	793.97	8.97495	10.8894	1.21636	50.713	7.44785	0.402335	0	0.330379	17.3263	21.7596	22.9351	22.243	1.67872	0.601459	2.40584	20.462	16.9792	1.80226	0.863188	31.9309	0.640296	1.50988	23.2653	0.938743	170.52	3.18178	0.118093	1.35808	7.88945
CmTt22	NL	22	1.76185	2.71403	1.55489	347.63	15.0832	573.744	1.22705	23.3986	0.959967	3.32568	5.7115	4.58277	2.07407	2.48515	782.271	8.70743	10.424	1.47499	50.9393	7.67941	0.380641	0	0.365655	11.8323	19.6735	23.0246	22.1382	1.61246	2.37992	2.63798	20.3986	17.4325	1.86191	0.829657	31.4646	1.01082	1.45735	23.3073	1.98821	172.92	2.90156	0.300261	0.570503	8.08426
CmTt24	NL	24	2.33483	2.96831	2.95533	442.073	19.5439	762.431	1.50173	29.515	1.32201	4.15741	7.22363	5.2915	2.70767	2.8997	1011.83	10.9748	12.6423	1.49631	58.9528	10.2394	0.518331	0	1.21878	19.1547	23.7789	29.1964	28.3765	2.07633	0.677776	3.37906	26.0747	23.1804	2.29027	1.06086	40.2238	0.779133	1.98025	29.7496	3.57076	221.579	4.14447	0.308585	2.22184	10.9468
